# Supplementary material for: Cellular determinants influence the red blood cell adsorption efficiency of poly(amine-co-ester) nanoparticles
Source: Sci Adv. 2025 May 2;11(18):eadt8637. doi: 10.1126/sciadv.adt8637 (PMC12047439; doi:10.1126/sciadv.adt8637)
Supplement: Supplementary file 2 — Movie S1 [file sciadv.adt8637_movie_s1.zip]

Archive with 1 entries (1 files):
- adt8637_movie_s1.avi
