# Supplementary material for: Cellular determinants influence the red blood cell adsorption efficiency of poly(amine-co-ester) nanoparticles
Source: Sci Adv. 2025 May 2;11(18):eadt8637. doi: 10.1126/sciadv.adt8637 (PMC12047439; doi:10.1126/sciadv.adt8637)
Supplement: Supplementary file 3 — Data S1 [file sciadv.adt8637_data_s1.zip › adt8637_data_s1.csv]

Manuscript Data. Document best viewed in a spreadsheet editor (e.g., Microsoft Excel) for table formatting clarity.
Rotation (degrees clockwise), nanoparticle channel	0	90	180	270
Spatial Overlap (%)	67	13.4	16	15.2
NP:RBC Ratio	100 to 1	50 to 1	10 to 1
Adsorption Efficiency (%)	12.08952609	13.84861371	27.76836368
Adsorption Efficiency (%)	11.65775391	15.93087959	29.86339052
Adsorption Efficiency (%)	8.599143252	12.43084132	24.33554658
NP:RBC Ratio	100 to 1	50 to 1	10 to 1
Nanoparticles Remaining (mg)	0.071328204	0.04085341	0.016383335
Nanoparticles Remaining (mg)	0.068780748	0.046996095	0.0176194
Nanoparticles Remaining (mg)	0.050734945	0.036670982	0.014357972
Nanoparticle	PACE60 NPs
Adsorption Efficiency (% feed dose)	12.08953
Adsorption Efficiency (% feed dose)	11.65775
Adsorption Efficiency (% feed dose)	8.599143
Adsorption Efficiency (% feed dose)	7.754152
Adsorption Efficiency (% feed dose)	6.761592
Adsorption Efficiency (% feed dose)	6.1298
Adsorption Efficiency (% feed dose)	4.7029
Adsorption Efficiency (% feed dose)	5.093925
Adsorption Efficiency (% feed dose)	8.939517
Adsorption Efficiency (% feed dose)	10.41406
Adsorption Efficiency (% feed dose)	8.930607
Adsorption Efficiency (% feed dose)	4.027207
Adsorption Efficiency (% feed dose)	4.802791
Adsorption Efficiency (% feed dose)	4.179105
Adsorption Efficiency (% feed dose)	3.483845
Adsorption Efficiency (% feed dose)	4.073647
Adsorption Efficiency (% feed dose)	4.185965
Adsorption Efficiency (% feed dose)	3.410306
Adsorption Efficiency (% feed dose)	7.599174
Adsorption Efficiency (% feed dose)	4.159015
Adsorption Efficiency (% feed dose)	3.766153
Adsorption Efficiency (% feed dose)	3.144653
Adsorption Efficiency (% feed dose)	4.852797
Adsorption Efficiency (% feed dose)	2.603342
Adsorption Efficiency (% feed dose)	4.17862
Adsorption Efficiency (% feed dose)	4.981511
Adsorption Efficiency (% feed dose)	5.015206
Adsorption Efficiency (% feed dose)	4.537954
Adsorption Efficiency (% feed dose)	4.569496
Time Measured Post-Adsorption (h)	6	30
Specimen A, NP+ RBCs (%)	54.03	50.44
Specimen B, NP+ RBCs (%)	55.72	55.6
Specimen C, NP+ RBCs (%)	55.26	56.41
Time Measured Post-Adsorption (h)	6	30
Specimen A, Cy5 MFI (AU)	6110	6009
Specimen B, Cy5 MFI (AU)	6298	6549
Specimen C, Cy5 MFI (AU)	6310	6843
Nanoparticle Material (and Vehicle)	PACE60	PLGA 50:50	Polystyrene	Water
Hemolysis (%)	1.6434	1.78704	2.01276	1.6434
Hemolysis (%)	1.52028	1.49976	1.99224	1.52028
Hemolysis (%)	1.49976	1.5408	1.99224	1.60236
Hemolysis (%)	1.49976	1.49976	1.88964	1.5408
Hemolysis (%)	1.49976	1.5408	1.99224	1.6434
Hemolysis (%)				1.4382
Hemolysis (%)				1.49976
Hemolysis (%)				1.47924
Hemolysis (%)				1.49976
Hemolysis (%)				1.45872
Hemolysis (%)				1.9512
Hemolysis (%)				1.60236
Hemolysis (%)				1.62288
Hemolysis (%)				1.52028
Hemolysis (%)				1.5408
Storage Duration (d)	0	5	10
Adsorption Efficiency (% feed dose)	7.754152	2.8606	0.3259
Adsorption Efficiency (% feed dose)	6.761592	2.458255	0.121081
Adsorption Efficiency (% feed dose)	6.1298	2.2099	0.1054
Adsorption Efficiency (% feed dose)	4.7029	3.8656	0.2489
Storage Duration (d)	0	5	10
NP+ RBCs (%)	35.8	21.2	3.38
NP+ RBCs (%)	34.9	16.8	2.97
NP+ RBCs (%)	38.7	8.43	2.99
NP+ RBCs (%)	39	17.4	2.26
Storage Duration (d)	0	5	10
Cy5 MFI of NP+ RBCs (AU)	1451	966	765
Cy5 MFI of NP+ RBCs (AU)	1442	960	665
Cy5 MFI of NP+ RBCs (AU)	1418	842	765
Cy5 MFI of NP+ RBCs (AU)	1394	948	791
Adsorption Temperature (degrees C)	4	25	37
Adsorption Efficiency (% feed dose)	4.027207	3.027532	2.142043
Adsorption Efficiency (% feed dose)	4.802791	3.013184	1.908857
Adsorption Efficiency (% feed dose)	4.179105	3.257876	2.550362
Adsorption Temperature (degrees C)	4	25	37
NP+ RBCs (%)	58.45	41.44	22
NP+ RBCs (%)	61.07	43.79	19.22
NP+ RBCs (%)	59.48	41.2	19.94
Adsorption Temperature (degrees C)	4	25	37
Cy5 MFI of NP+ RBCs (AU)	7550	7007	5547
Cy5 MFI of NP+ RBCs (AU)	7865	7351	5078
Cy5 MFI of NP+ RBCs (AU)	7924	7133	5124
Fixation Status	Unfixed	Fixed
Adsorption Efficiency (% feed dose)	5.09392484	-6.0046184
Adsorption Efficiency (% feed dose)	8.93951711	-1.5026837
Adsorption Efficiency (% feed dose)	10.4140565	2.98427295
Adsorption Efficiency (% feed dose)	8.93060749	3.09997565
Fixation Status	Unfixed	Fixed
NP+ RBCs (%)	65.84	1.71
NP+ RBCs (%)	70.21	1.31
NP+ RBCs (%)	73.12	1
NP+ RBCs (%)	73.16	0.9
Trypsinized RBC Status	No Trypsin	Trypsin
Adsorption Efficiency (% feed dose)	3.483845	1.60453947
Adsorption Efficiency (% feed dose)	4.073647	1.46792483
Adsorption Efficiency (% feed dose)	4.185965	1.14454524
Adsorption Efficiency (% feed dose)	3.410306	0.91192438
Trypsinized RBC Status	No Trypsin	Trypsin
NP+ RBCs (%)	47.81	22.49
NP+ RBCs (%)	68.71	26.56
NP+ RBCs (%)	72.05	24.32
NP+ RBCs (%)	69.35	27.28
Trypsinized RBC Status	No Trypsin	Trypsin
Cy5 MFI of NP+ RBCs (AU)	7077	5105
Cy5 MFI of NP+ RBCs (AU)	8782	4987
Cy5 MFI of NP+ RBCs (AU)	9057	4844
Cy5 MFI of NP+ RBCs (AU)	8894	4773
Background-Corrected Radiant Efficiency [(photons/s/cm2/sr)/(uW/cm2)] of Organs as a Function of Adsorbed vs. Free PACE60-DiD NP Administration	Free NPs (5% feed dose)	Free NPs (5% feed dose)	Free NPs (5% feed dose)	Free NPs (12% feed dose)	Free NPs (12% feed dose)	Free NPs (12% feed dose)	Adsorbed NPs	Adsorbed NPs	Adsorbed NPs
Thymus	8180000	-297000	2410000	-467000	53000	4540000	17100000	11800000	10900000
Heart	10700000	7610000	11100000	11700000	34300000	16900000	35200000	40100000	36300000
Lung	9460000	8990000	15000000	24100000	29800000	17200000	237000000	263000000	186000000
Liver	340000000	175000000	198000000	847000000	624000000	523000000	1260000000	1390000000	1410000000
Spleen	147000000	98200000	105000000	243000000	288000000	135000000	652000000	460000000	889000000
Kidney (Avg)	7480000	6350000	12000000	-890000	13100000	12700000	42800000	38900000	35600000
Background-Corrected Radiant Efficiency [(photons/s/cm2/sr)/(uW/cm2)] of Organs as a Function of Adsorbed vs. Free PACE60-(Cy5-ssDNA) NP Administration	Free NPs (12% feed dose)	Free NPs (12% feed dose)	Free NPs (12% feed dose)	Adsorbed NPs	Adsorbed NPs	Adsorbed NPs
Thymus	2840000	-680000	4920000	4690000	2620000	4480000
Heart	5380000	3570000	6040000	8780000	17800000	7980000
Lung	3750000	780000	4590000	17400000	20500000	15100000
Liver	72300000	60300000	23600000	93400000	135000000	83200000
Spleen	21600000	32400000	8970000	47000000	61300000	60100000
Kidney (Avg)	51200000	57500000	97300000	74600000	179000000	104000000
Adsorption Efficiency (% feed dose) as a function of supernatant removal/washes and NP-to-RBC ratio	100 to 1	100 to 1	100 to 1	50 to 1	50 to 1	50 to 1	10 to 1	10 to 1	10 to 1
0	100	100	100	100	100	100	100	100	100
#NAME?	23.40398866	25.78953921	25.61950863	29.65323422	31.60151125	25.28771572	37.39690503	41.98735009	33.42980782
1	12.8992939	17.45091971	12.96934834	18.29701377	22.86127241	15.90973639	29.50370834	23.69447207	35.5556513
2	12.40735234	13.67927725	11.0558877	15.69975577	18.91447759	14.84450131	26.20539417	31.83183337	24.70642716
3	12.08952609	11.65775391	8.599143252	13.84861371	15.93087959	12.43084132	27.76836368	29.86339052	24.33554658
4	10.78518512	15.01415829	10.98954083	15.02544567	14.99133277	11.35413404	15.00107306	24.06005069	29.15681548
Nanoparticles remaining (mg) as a function of supernatant removal/washes and NP-to-RBC ratio	100 to 1	100 to 1	100 to 1	50 to 1	50 to 1	50 to 1	10 to 1	10 to 1	10 to 1
0	0.59	0.59	0.59	0.295	0.295	0.295	0.059	0.059	0.059
#NAME?	0.138083533	0.152158281	0.151155101	0.087477041	0.093224458	0.074598761	0.022064174	0.024772537	0.019723587
1	0.076105834	0.102960426	0.076519155	0.053976191	0.067440754	0.046933722	0.017407188	0.013979739	0.020977834
2	0.073203379	0.080707736	0.065229737	0.04631428	0.055797709	0.043791279	0.015461183	0.018780782	0.014576792
3	0.071328204	0.068780748	0.050734945	0.04085341	0.046996095	0.036670982	0.016383335	0.0176194	0.014357972
4	0.063632592	0.088583534	0.064838291	0.044325065	0.044224432	0.033494695	0.008850633	0.01419543	0.017202521
Fixation Status	Unfixed	Fixed
RBC Zeta Potential (Measurement replicates)	-11.4	-10.8
RBC Zeta Potential (Measurement replicates)	-13.4	-12
RBC Zeta Potential (Measurement replicates)	-14.1	-12.1
Storage Duration (d)/Treatment	0	5	10	0 (+ Neuraminidase)	DPBS (No RBCs)
RBC Zeta Potential (Measurement replicates)	-12.9	-11.5	-10.4	-8.29	-0.679
RBC Zeta Potential (Measurement replicates)	-13.7	-12.6	-10.8	-9.26	-1.63
RBC Zeta Potential (Measurement replicates)	-14.3	-12.7	-10.5	-9.95	-2.04
RBC Zeta Potential (Measurement replicates)	-14.9	-12.9	-10.5	-9.57	-0.61
RBC Zeta Potential (Measurement replicates)	-14.6	-13.1	-10.6	-10.6	-0.279
RBC zeta potential (mV, measurement replicates) as a function of trypsin treatment (vs DPBS vehicle) and treatment time
Treatment Time (h)	DPBS	DPBS	DPBS	DPBS	DPBS	DPBS	Trypsin	Trypsin	Trypsin	Trypsin	Trypsin	Trypsin
0.5	-14	-11.8	-12.3	-12.2	-13	-12.3	-14.2	-13.6	-12.2	-11.2	-10.9	-12.8
2	-11.3	-11.8	-11.8	-11.9	-12.6	-12.4	-7.95	-8.45	-8.32	-7.65	-7.9	-9.86
18	-11.1	-11.2	-11.8	-12.2	-12.6	-11.9	-7.13	-7.09	-7.2	-7.15	-7.73	-9.17
Plasma Exposure Status	No Plasma	Plasma
Adsorption Efficiency (% feed dose)	7.599174	0.655488
Adsorption Efficiency (% feed dose)	4.159015	1.222907
Adsorption Efficiency (% feed dose)	3.766153	0.595788
Adsorption Efficiency (% feed dose)	3.144653	1.157635
Plasma Exposure Status	No Plasma	Plasma
NP+ RBCs (%)	35.5	0.1
NP+ RBCs (%)	33.1	0.32
NP+ RBCs (%)	35.9	0.16
NP+ RBCs (%)	34.2	0.091
Plasma Exposure Status	No Plasma	Plasma
Cy5 MFI of NP+ RBCs (AU)	3016	1206
Cy5 MFI of NP+ RBCs (AU)	2934	1218
Cy5 MFI of NP+ RBCs (AU)	3028	1437
Cy5 MFI of NP+ RBCs (AU)	2928	1445
Plasma Exposure Status (measurement replicates)	Water (No Plasma Exposure)	Plasma Exposure
Nanoparticle Zeta Potential (mV)	24.6	-10.1
Nanoparticle Zeta Potential (mV)	25.8	-9.84
Nanoparticle Zeta Potential (mV)	26.2	-10.2
Plasma Exposure Status (measurement replicates)	Water (No Plasma Exposure)	Plasma Exposure
Nanoparticle diameter (nm, z-avg)	350.5	567.8
Nanoparticle diameter (nm, z-avg)	346	564.9
Nanoparticle diameter (nm, z-avg)	350.1	574.7
Plasma Exposure Status (measurement replicates)	Water (No Plasma Exposure)	Plasma Exposure
Polydispersity Index	0.262	0.465
Polydispersity Index	0.279	0.506
Polydispersity Index	0.275	0.453
Plasma Exposure Status (measurement replicates)	DPBS (No Plasma Exposure)	Plasma Exposure
RBC zeta potential (mV)	-12.2	-12.4
RBC zeta potential (mV)	-12.3	-13.2
RBC zeta potential (mV)	-11	-12
RBC zeta potential (mV)	-12	-12.4
RBC zeta potential (mV)	-10.6	-11.6
RBC zeta potential (mV)	-9.97	-11.6
Nanoparticle Formulation/Dose Equivalent	P60-ssDNA	P60-dsDNA, Mass Equiv	P60-dsDNA, Ratio Equiv
Adsorption Efficiency (% feed dose)	4.852796618	1.119078	1.072242
Adsorption Efficiency (% feed dose)	2.603341518	1.051829	1.055927
Adsorption Efficiency (% feed dose)	4.17862	0.717981	0.922732
Adsorption Efficiency (% feed dose)	4.981511	0.791059	1.557871
Nanoparticle Formulation/Dose Equivalent	P60-ssDNA	P60-dsDNA, Mass Equiv	P60-dsDNA, Ratio Equiv
NP+ RBCs (%)	21.25533	22.20125	20.14042
NP+ RBCs (%)	24.2122	22.222	22.59786
NP+ RBCs (%)	21.5561	20.07041	22.05138
NP+ RBCs (%)	22.88444	19.4761	21.30219
Nanoparticle Suspension Medium	Water			DPBS
Only summary statistics available	Mean	SD	N	Mean	SD	N
PACE60-(Cy5-dsDNA) nanoparticle zeta potential (mV; measurement replicates)	3.2	0.2	3	-1.004	0.212	3
Nanoparticle Suspension Medium	Water	DPBS
PACE60-(Cy5-ssDNA) nanoparticle zeta potential (mV; measurement replicates)	18.8	-0.856
PACE60-(Cy5-ssDNA) nanoparticle zeta potential (mV; measurement replicates)	19.1	-0.838
PACE60-(Cy5-ssDNA) nanoparticle zeta potential (mV; measurement replicates)	18.7	-0.757
Percent Adsorption Dose (%) vs. NP-to-RBC Ratio	100:01:00	100:01:00	100:01:00	50:01:00	50:01:00	50:01:00	10:01	10:01	10:01
100	2474921725	2582905560	2609217066	1230000000	1200000000	1320000000	3048050150	3390000000	3600000000
75	2006351365	2000439931	2371236830	949000000	1020000000	990000000	2479554815	2560000000	2720000000
50	1219000481	1208388728	1314420558	583000000	683000000	673000000	1867726435	1840000000	2070000000
10	222863219	268847431	273663582	113000000	125000000	139000000	386811812	364000000	387000000
0	-61761.222	167721.556	-55606.222	-128425	13972.78	64098.44	318639.259	-108869	-209770
Fluorimetry Assay Comparison (Microscopy method as used in manuscript vs. plate reader)	Plate Reader	Microscope
Adsorption Efficiency (% feed dose)	5.3093	4.2531
Adsorption Efficiency (% feed dose)	3.6254	4.7232
Adsorption Efficiency (% feed dose)	3.9274	3.8081
Adsorption Efficiency (% feed dose)	4.553	6.7732
	Free NPs	Adsorbed NPs
Fluorimetry (Microscope method) Measurements of Peripheral Blood 1m post nanoparticle administration	397000000	693000000
Fluorimetry (Microscope method) Measurements of Peripheral Blood 1m post nanoparticle administration	539000000	277000000
Fluorimetry (Microscope method) Measurements of Peripheral Blood 1m post nanoparticle administration		285000000
	Free NPs	Adsorbed NPs
Fluorimetry (Microscope method) Measurements of Peripheral Blood 16h post nanoparticle administration	7180000	6270000
Fluorimetry (Microscope method) Measurements of Peripheral Blood 16h post nanoparticle administration	4020000	22800000
Fluorimetry (Microscope method) Measurements of Peripheral Blood 16h post nanoparticle administration	24500000	10200000
Nanoparticle diameter (z-avg, nm) as a function of storage (flash frozen, -80C storage) duration (d)	Stored	Stored	Stored	Unstored	Unstored	Unstored
0.01	182.8	176.2	173.2	173	184.333333	174.6
1	195.5	193.166667	192.7
3	232.033333	237.2	257.7
7	245.1	227.266667	231.1
10	242.733333	224.366667	223.233333
14	245.033333	248.866667	230.1
Nanoparticle polydispersity index as a function of storage duration (d)	Stored	Stored	Stored	Unstored	Unstored	Unstored
0.01	0.153	0.145	0.144	0.03833333	0.019	0.041
1	0.09633333	0.06266667	0.046
3	0.154	0.15866667	0.18633333
7	0.208	0.16433333	0.173
10	0.206	0.15533333	0.13566667
14	0.21633333	0.19833333	0.16866667
Nanoparticle Diameter (nm, z-avg) as a function of formulation and storage duration (d)	PACE60-(ssDNA-Cy5)			PACE60 (no cargo)
0	225.7	6.435526396	6	271.1	8.6	3
195	348.8667	2.490649	3
490	324.9	1.824829	3
928				399.6833	6.910403	6
Nanoparticle polydispersity index as a function of formulation and storage duration (d)	PACE60-(ssDNA-Cy5)			PACE60 (no cargo)
Only summary statistics available	Mean	SD	N	Mean	SD	N
0	0.070166667	0.053603793	6	0.158	0.015	3
195	0.272	0.008888	3	NA	NA	NA
490	0.202333	0.016166	3	NA	NA	NA
928	NA	NA	NA	0.222167	0.026332	6
Nanoparticle Diameter (nm, intensity, measurement replicates) as a function of serum exposure duration (h)	Serum-Exposed, 37C, Shaken	Serum-Exposed, 37C, Shaken	Serum-Exposed, 37C, Shaken	Serum-Exposed, 37C, Shaken	Serum-Exposed, 37C, Shaken	Serum-Exposed, 37C, Shaken	Water-Exposed, 4C, Static	Water-Exposed, 4C, Static	Water-Exposed, 4C, Static
0	666.8	719.8	617.3				666.8	719.8	617.3
2	524.7	567	655.3
8	778.4	734.7	667
16	1326	777.2	858.4	1028	884.6	991.2
36	854.1	880.5	738.2				862.3	1233	1144
Percent of size distribution of majority peak for serum stability study (exposure duration units = h)	Serum-Exposed, 37C, Shaken	Serum-Exposed, 37C, Shaken	Serum-Exposed, 37C, Shaken	Serum-Exposed, 37C, Shaken	Serum-Exposed, 37C, Shaken	Serum-Exposed, 37C, Shaken	Water-Exposed, 4C, Static	Water-Exposed, 4C, Static	Water-Exposed, 4C, Static
0	68.9	63.9	62.6				68.9	63.9	62.6
2	88.9	87.7	83
8	71	71	69.5
16	61.3	67.3	67.9	56.8	65.9	61.3
36	64.2	56	58.7				70.9	62.2	61.6
BG-Corrected 550nm absorbance (AU) vs. hemolysis percent (%) - linearity check for hemolysis assay	Background-Corrected Absorbance, 550nm (AU)	Background-Corrected Absorbance, 550nm (AU)	Background-Corrected Absorbance, 550nm (AU)
10	0.206667	0.226667	0.206667
5	0.156667	0.116667	0.106667
2.5	0.046667	0.066667	0.076667
1	0.006667	0.086667	0.056667
0.5	0.016667	0.006667	0.046667
0.25	0.006667	0.006667	0.036667
0	-0.01333	0.016667	-0.00333
